# Supplementary material for: Profiles of Volatile and Phenolic Compounds as Markers of Ripening Stage in Candonga Strawberries
Source: Foods. 2021 Dec 14;10(12):3102. doi: 10.3390/foods10123102 (PMC8701158; doi:10.3390/foods10123102)
Supplement: Supplementary file 1 [file foods-10-03102-s001.zip]

Archive with 1 entries (1 files):
- foods-1483945-supplementary.pdf
